# Supplementary material for: Phytochemical Insights into Ficus sur Extracts and Their Biological Activity
Source: Molecules. 2022 Mar 13;27(6):1863. doi: 10.3390/molecules27061863 (PMC8949149; doi:10.3390/molecules27061863)
Supplement: Supplementary file 1 [file molecules-27-01863-s001.zip]

Archive with 1 entries (1 files):
- molecules-1599982-supplementary.pdf
